# Supplementary material for: Pan-cancer dissection of vasculogenic mimicry characteristic to provide potential therapeutic targets
Source: Front Pharmacol. 2024 Apr 17;15:1346719. doi: 10.3389/fphar.2024.1346719 (PMC11061449; doi:10.3389/fphar.2024.1346719)
Supplement: Supplementary file 1 [file Table1.xls]

## Sheet: Table S1
Abbreviation	Full name
BLCA	Bladder urothelial carcinoma
BRCA	Breast cancer
CESC	Cervical squamous cell carcinoma and endocervical adenocarcinoma
COAD	Colon adenocarcinoma
ESCA	Oesophageal carcinoma
GBM	Glioblastoma multiforme
HNSC	Head and neck squamous carcinoma
KIRC	Kidney renal clear cell carcinoma
KIRP	Kidney renal papillary cell carcinoma
LGG	Brain lower-grade glioma
LIHC	Liver hepatocellular carcinoma
LUAD	Lung adenocarcinoma
LUSC	Lung squamous cell carcinoma
OV	Ovarian serous cystadenocarcinoma
PAAD	Pancreatic adenocarcinoma
PRAD	Prostate adenocarcinoma
READ	Rectum adenocarcinoma
SKCM	Skin cutaneous melanoma
STAD	Stomach adenocarcinoma
THCA	Thyroid carcinoma
UCEC	Uterine corpus endometrial carcinoma
