# Supplementary material for: Pan-cancer dissection of vasculogenic mimicry characteristic to provide potential therapeutic targets
Source: Front Pharmacol. 2024 Apr 17;15:1346719. doi: 10.3389/fphar.2024.1346719 (PMC11061449; doi:10.3389/fphar.2024.1346719)
Supplement: Supplementary file 3 [file Table2.xls]

## Sheet: Table S2
Gene	Sourse（PMID）
MMP2	PMC7784348
MMP3	PMC7784348
MMP9	PMC7784348
MMP14	PMC7784348
SNAI3	PMC7784348
LOXL2	PMC7784348
VEGFA	PMC7784348
EPHA2	PMC7784348
TWIST1	PMC7071697
TWIST2	PMC7071697
SNAI1	PMC7071697
SNAI2	PMC7071697
ZEB2	PMC7071697
ZEB1	PMC7071697
PTK2	PMC7071697
PIK3CA	PMC7071697
MMP1	PMC7071697
NOTCH1	PMC7071697
POSTN	PMC7071697
ROCK1	PMC7071697
PTGS2	34736827
LGALS3	34736827
TF	34736827
TFPI2	34736827
NODAL	34736827
TGFB1	34736827
HIF1A	34736827
LAMC2	33610718
CXCL12	33610718
CXCR4	33610718
CDH5	33610718
BMP4	33610718
ROCK2	33610718
HSP90B1	33610718
USP19	33610718
RUNX2	33610718
